# Supplementary material for: PNPLA3 rs738409 Genetic Variant Inversely Correlates with Platelet Count, Thereby Affecting the Performance of Noninvasive Scores of Hepatic Fibrosis
Source: Int J Mol Sci. 2023 Oct 10;24(20):15046. doi: 10.3390/ijms242015046 (PMC10606003; doi:10.3390/ijms242015046)
Supplement: Supplementary file 1 [file ijms-24-15046-s001.zip]

Archive with 1 entries (1 files):
- ijms-2645301-supplementary.pdf
